# Supplementary material for: PIF* promotes brain re-myelination locally while regulating systemic inflammation- clinically relevant multiple sclerosis M.smegmatis model
Source: Oncotarget. 2017 Feb 24;8(13):21834–51. doi: 10.18632/oncotarget.15662 (PMC5400627; doi:10.18632/oncotarget.15662)
Supplement: Supplementary file 2 [file oncotarget-08-21834-s002.xlsx]

## Sheet: Sheet1
	Brain Gene Data
Gene	Gene Description	MW	Fold Change	P Value
Rph3a	Mus musculus rabphilin 3A (Rph3a), mRNA.	19894	0.332468	0.0135857
Smox	Mus musculus spermine oxidase (Smox), mRNA.	228608	0.296735	0.0260073
Epb4.1l1	Mus musculus erythrocyte protein band 4.1-like 1 (Epb4.1l1), transcript variant 3, mRNA.	13821	0.29365	0.00159509
Stard10	Mus musculus START domain containing 10 (Stard10), mRNA.	56018	0.293106	0.0155013
Mcf2l	Mus musculus mcf.2 transforming sequence-like (Mcf2l), mRNA.	17207	0.291395	0.0149154
2310021P13RikMus musculus hypothetical protein LOC268721		NA	0.2793	0.0168359
Sfrs6	Mus musculus splicing factor, arginine/serine-rich 6 (Sfrs6), mRNA.	67996	0.272902	0.0055989
Usp54	Mus musculus ubiquitin specific peptidase 54 (Usp54), mRNA.	78787	0.26495	0.0462467
Brd2	Mus musculus bromodomain containing 2 (Brd2), transcript variant 1, mRNA.	14312	0.244905	0.0121143
Rab11fip5	Mus musculus RAB11 family interacting protein 5 (class I) (Rab11fip5), transcript variant 1, mRNA.	52055	0.23583	0.020738
Rhot2	Mus musculus ras homolog gene family, member T2 (Rhot2), nuclear gene encoding mitochondrial protein, mRNA.	214952	0.225772	0.0134457
Ihpk1	Mus musculus inositol hexaphosphate kinase 1 (Ihpk1), mRNA.	27399	0.216999	0.0318226
Centg3	centaurin, gamma 3	213990	0.206431	0.0106708
Rpl22	Mus musculus ribosomal protein L22 (Rpl22), mRNA.	19934	0.200069	0.0109052
Acot11	Mus musculus acyl-CoA thioesterase 11 (Acot11), mRNA.	329910	0.194855	0.0150295
Slc7a10	Mus musculus solute carrier family 7 (cationic amino acid transporter, y+ system), member 10 (Slc7a10), mRNA.	53896	0.190338	0.0179966
Arrb2	Mus musculus arrestin, beta 2 (Arrb2), mRNA.	216869	0.182707	0.0129126
Htra1	Mus musculus HtrA serine peptidase 1 (Htra1), mRNA.	56213	0.182641	0.0149817
Spg7	Mus musculus spastic paraplegia 7 homolog (human) (Spg7), nuclear gene encoding mitochondrial protein, mRNA.	234847	0.182487	0.00606553
Prodh	Mus musculus proline dehydrogenase (Prodh), nuclear gene encoding mitochondrial protein, mRNA.	19125	0.182259	0.032585
Klc2	Mus musculus kinesin light chain 2 (Klc2), mRNA.	16594	0.181558	0.0494516
Bicd2	Mus Musculus bicaudal D homolog 2 mRNA	76895	0.180355	0.0338129
Mapkapk2	Mus musculus MAP kinase-activated protein kinase 2 (Mapkapk2), mRNA.	17164	0.180272	0.0417586
Ap3d1	Mus musculus adaptor-related protein complex 3, delta 1 subunit (Ap3d1), mRNA.	11776	0.175946	0.0195428
Vps16	Mus musculus vacuolar protein sorting 16 (yeast) (Vps16), mRNA.	80743	0.175558	0.0412561
Gripap1	Mus musculus GRIP1 associated protein 1 (Gripap1), mRNA.	54645	0.174991	0.0434459
Wnk1	Mus musculus WNK lysine deficient protein kinase 1 (Wnk1), mRNA.	232341	0.174486	0.0176318
Vars	Mus musculus valyl-tRNA synthetase (Vars), nuclear gene encoding mitochondrial protein, mRNA.	22321	0.174159	0.00583556
Sult1a1	Mus musculus sulfotransferase family 1A, phenol-preferring, member 1 (Sult1a1), mRNA.	20887	0.167737	0.0404487
Psg23	Mus musculus pregnancy-specific glycoprotein 23 (Psg23), mRNA.	56868	0.167506	0.043728
Josd2	Mus musculus Josephin domain containing 2 (Josd2), mRNA.	66124	0.164137	0.0254514
Tmem141	Mus musculus transmembrane protein 141 (Tmem141), mRNA. XM_979169	51875	0.163677	0.0448656
Hbs1l	Mus musculus Hbs1-like (S. cerevisiae) (Hbs1l), transcript variant 1, mRNA.	56422	0.161951	0.0488509
Ncaph2	Mus musculus non-SMC condensin II complex, subunit H2 (Ncaph2), mRNA.	NA	0.158555	0.0256013
D2Ertd391e	Mus musculus DNA segment, Chr 2, ERATO Doi 391, expressed (D2Ertd391e), mRNA.	51897	0.157301	0.0447191
Zfp771	Mus musculus zinc finger protein 771 (Zfp771), mRNA.	244216	0.156251	0.0143988
LOC228850	Mus musculus RIKEN cDNA B230339M05 gene (B230339M05Rik), mRNA. XM_910657 XM_921691 XM_921698 XM_921704 XM_921713 XM_982128 XM_982164 XM_982240 XM_982273 XM_982333	228850	0.154818	0.0378494
Slc2a1	Mus musculus solute carrier family 2 (facilitated glucose transporter), member 1 (Slc2a1), mRNA.	20525	0.153989	0.0332003
Wipi2	Mus musculus WD repeat domain, phosphoinositide interacting 2 (Wipi2), mRNA.	74781	0.153658	0.0217183
Sphk2	Mus musculus sphingosine kinase 2 (Sphk2), transcript variant 2, mRNA.	56632	0.152586	0.034041
Stim1	Mus musculus stromal interaction molecule 1 (Stim1), mRNA.	20866	0.151974	0.0141358
Smarcc2	Mus musculus SWI/SNF related, matrix associated, actin dependent regulator of chromatin, subfamily c, member 2 (Smarcc2), mRNA.	68094	0.151835	0.0218157
Cbs	Mus musculus cystathionine beta-synthase (Cbs), transcript variant 1, mRNA.	12411	0.149497	0.0183619
Dpp9	Mus musculus dipeptidylpeptidase 9 (Dpp9), mRNA.	224897	0.149481	0.0172998
Ift172	Mus musculus intraflagellar transport 172 homolog (Chlamydomonas) (Ift172), mRNA.	67661	0.149303	0.0466407
Cpsf1	Mus musculus cleavage and polyadenylation specific factor 1 (Cpsf1), mRNA.	94230	0.147094	0.0423011
Trib2	tribbles homolog 2	217410	0.144285	0.0350793
Pigq	Mus musculus phosphatidylinositol glycan anchor biosynthesis, class Q (Pigq), mRNA.	14755	0.143481	0.0219299
9430015G10Rik	Mus musculus RIKEN cDNA hypothetical protein LOC230996, mRNA.	230996	0.142868	0.0327756
Cnot3	Mus musculus CCR4-NOT transcription complex, subunit 3 (Cnot3), mRNA.	232791	0.141546	0.0405031
Sin3a	Mus musculus transcriptional regulator, SIN3A (yeast) (Sin3a), mRNA.	20466	0.140111	0.0267388
Timm44	Mus musculus translocase of inner mitochondrial membrane 44 (Timm44), mRNA.	21856	0.138012	0.0369982
Hs3st3a1	Mus musculus heparan sulfate (glucosamine) 3-O-sulfotransferase 3A1, mRNA.	15478	0.137483	0.045636
Polg	Mus musculus polymerase (DNA directed), gamma (Polg), mRNA.	18975	0.136651	0.0333214
Sppl3	Mus musculus signal peptide peptidase 3 (Sppl3), mRNA.	74585	0.133916	0.0279738
Frap1	Mus musculus FK506 binding protein 12-rapamycin associated protein 1 (Frap1), mRNA.	56717	0.131665	0.0274953
Tm9sf4	Mus musculus transmembrane 9 superfamily protein member 4 (Tm9sf4), mRNA.	99237	0.129291	0.0156232
Eef1b2	Mus musculus eukaryotic translation elongation factor 1 beta 2 (Eef1b2), mRNA.	55949	0.119539	0.0476162
Gga1	Mus musculus golgi associated, gamma adaptin ear containing, ARF binding protein 1 (Gga1), mRNA.	106039	0.11906	0.0438047
Thoc5	Mus musculus THO complex 5 (Thoc5), mRNA.	107829	0.113121	0.0459948
Higd1b	Mus musculus HIG1 domain family, member 1B (Higd1b), mRNA.	75689	0.112747	0.037815
Psmd1	Mus musculus proteasome (prosome, macropain) 26S subunit, non-ATPase, 1 (Psmd1), mRNA.	70247	0.111104	0.0318206
Hepacam	Mus musculus hepatocyte cell adhesion molecule (Hepacam), mRNA.	72927	0.106668	0.0301195
Wins2	Mus musculus lines homolog 2	72635	0.101518	0.0375253
Ctdsp1	Mus musculus CTD (carboxy-terminal domain, RNA polymerase II, polypeptide A) small phosphatase 1 (Ctdsp1), mRNA.	227292	0.0977339	0.04304
Mgat1	Mus musculus mannoside acetylglucosaminyltransferase 1 (Mgat1), mRNA. XM_921556 XM_921561	17308	0.0903097	0.0481793
Adss	Mus musculus adenylosuccinate synthetase, non muscle (Adss), mRNA.	11566	-0.0865034	0.0428723
Ccdc59	Mus musculus coiled-coil domain containing 59 (Ccdc59), mRNA.	52713	-0.0986985	0.0451809
Wdr37	Mus musculus WD repeat domain 37 (Wdr37), transcript variant 2, mRNA.	207615	-0.0987192	0.0395691
Morf4l1	Mus musculus mortality factor 4 like 1 (Morf4l1), transcript variant 2, mRNA.	21761	-0.103467	0.0493498
Zhx1	Mus musculus zinc fingers and homeoboxes 1 (Zhx1), transcript variant 1, mRNA.	22770	-0.104375	0.0334807
Cdh8	Mus musculus cadherin 8 (Cdh8), transcript variant 2, mRNA.	12564	-0.105641	0.0333239
Ndufb9	Mus musculus NADH dehydrogenase (ubiquinone) 1 beta subcomplex, 9 (Ndufb9), mRNA.	66218	-0.107641	0.0413422
A830053O21Rik	Mus musculus RIKEN cDNA basic helix-loop-helix family, member a9, mRNA.	320522	-0.107809	0.0410332
Gramd1b	Mus musculus GRAM domain containing 1B (Gramd1b), mRNA.	235283	-0.113233	0.0345148
Eif2b1	Mus musculus eukaryotic translation initiation factor 2B, subunit 1	209354	-0.11406	0.029964
Cul1	Mus musculus cullin 1 (Cul1), mRNA.	26965	-0.115062	0.0266959
Bcas2	Mus musculus breast carcinoma amplified sequence 2 (Bcas2), mRNA.	68183	-0.126374	0.0384464
Dctn5	Mus musculus dynactin 5 (Dctn5), mRNA.	59288	-0.129848	0.0394725
LOC100044862	PREDICTED: Mus musculus similar to Fbxl3 protein (LOC100044862), mRNA.	NA	-0.130293	0.038996
Lcmt1	Mus musculus leucine carboxyl methyltransferase 1 (Lcmt1), mRNA.	30949	-0.130389	0.0437217
Atp6ap2	Mus musculus ATPase, H+ transporting, lysosomal accessory protein 2 (Atp6ap2), mRNA.	70495	-0.130517	0.0338839
Siah1a	Mus musculus seven in absentia 1A (Siah1a), mRNA.	20437	-0.131171	0.0316717
Ube2e1	Mus musculus ubiquitin-conjugating enzyme E2E 1, UBC4/5 homolog (yeast) (Ube2e1), mRNA.	22194	-0.134229	0.046338
AI597479	Mus musculus expressed sequence AI597479 (AI597479), mRNA.	98404	-0.135054	0.0122697
Setx	Mus musculus senataxin (Setx), mRNA.	269254	-0.135883	0.0298853
Nfu1	Mus musculus NFU1 iron-sulfur cluster scaffold homolog (S. cerevisiae) (Nfu1), mRNA.	56748	-0.136834	0.0348134
D15Ertd621e	Mus Musculus skeletal muscle cells re-entry induced	210998	-0.140597	0.0444791
Papolg	Mus musculus poly(A) polymerase gamma (Papolg), mRNA.	216578	-0.141923	0.0332714
Faim	Mus musculus Fas apoptotic inhibitory molecule (Faim), mRNA.	23873	-0.14202	0.0189828
3110050N22RikMus musculus hypothetical protein LOC67306		67306	-0.142145	0.0229129
Snupn	Mus musculus snurportin 1 (Snupn), mRNA.	66069	-0.143826	0.0248722
Ncl	Mus musculus nucleolin (Ncl), mRNA.	17975	-0.147082	0.00837254
Dnajb6	Mus musculus DnaJ (Hsp40) homolog, subfamily B, member 6 (Dnajb6), transcript variant 2, mRNA.	23950	-0.148044	0.0213455
Atad1	Mus musculus ATPase family, AAA domain containing 1 (Atad1), mRNA.	67979	-0.14809	0.0350846
Dhx32	Mus musculus DEAH (Asp-Glu-Ala-His) box polypeptide 32 (Dhx32), mRNA.	101437	-0.148884	0.0230004
4833420G17Rik	Mus musculus hypothetical protein LOC67392 mRNA.	67392	-0.149129	0.0379636
Lyrm2	Mus musculus LYR motif containing 2 (Lyrm2), mRNA.	108755	-0.150912	0.0478791
Mrpl50	Mus musculus mitochondrial ribosomal protein L50 (Mrpl50), nuclear gene encoding mitochondrial protein, mRNA.	28028	-0.152112	0.00824852
LOC100047184	PREDICTED: Mus musculus similar to proteasome alpha7/C8 subunit (LOC100047184), mRNA.	NA	-0.15351	0.0204009
Plaa	Mus musculus phospholipase A2, activating protein (Plaa), mRNA.	18786	-0.153947	0.0089991
Dhodh	Mus musculus dihydroorotate dehydrogenase (Dhodh), nuclear gene encoding mitochondrial protein, mRNA.	56749	-0.156779	0.0143729
Serf1	Mus musculus small EDRK-rich factor 1 (Serf1), mRNA.	20365	-0.157046	0.0213264
Spg21	Mus musculus spastic paraplegia 21 homolog (human) (Spg21), mRNA.	27965	-0.158353	0.0131692
Asns	Mus musculus asparagine synthetase (Asns), mRNA.	27053	-0.158905	0.0268883
Gmpr2	Mus musculus guanosine monophosphate reductase 2 (Gmpr2), mRNA.	105446	-0.158948	0.0140067
E2f5	Mus musculus E2F transcription factor 5 (E2f5), mRNA.	13559	-0.164016	0.0429034
Bzw1	basic leucine zipper and W2 domains 1a	66882	-0.164744	0.0239607
Commd6	Mus musculus COMM domain containing 6 (Commd6), mRNA. XM_919080	66200	-0.165198	0.0201128
Vapa	Mus musculus vesicle-associated membrane protein, associated protein A (Vapa), mRNA.	30960	-0.16595	0.0432271
Cntn1	Mus Musculus contactin 1	12805	-0.167265	0.0489656
1190005F20Rik	Mus musculus N2,N2-dimethylguanosine tRNA methyltransferase-like, mRNA.	98685	-0.167954	0.0305347
Cdc16	Mus musculus CDC16 cell division cycle 16 homolog (S. cerevisiae) (Cdc16), mRNA.	69957	-0.168811	0.0176278
M6pr	Mus musculus mannose-6-phosphate receptor, cation dependent (M6pr), mRNA.	17113	-0.170136	0.0209238
Rnf14	Mus musculus ring finger protein 14 (Rnf14), mRNA.	56736	-0.170151	0.0165971
Chic2	Mus musculus cysteine-rich hydrophobic domain 2 (Chic2), mRNA.	74277	-0.170551	0.0111516
Zc3h14	Mus musculus zinc finger CCCH type containing 14 (Zc3h14), transcript variant 1, mRNA.	75553	-0.170903	0.0418785
Dnajc6	Mus Musculus DnaJ (Hsp40) homolog, subfamily C, member 6	72685	-0.171683	0.0281385
Lrrn2	Mus musculus leucine rich repeat protein 2, neuronal (Lrrn2), mRNA.	16980	-0.175062	0.016165
Slc25a11	Mus musculus solute carrier family 25 (mitochondrial carrier oxoglutarate carrier), member 11 (Slc25a11), nuclear gene encoding mitochondrial protein, mRNA.	67863	-0.175916	0.045363
Bud31	Mus musculus BUD31 homolog (yeast) (Bud31), mRNA.	231889	-0.176232	0.0269788
Gabrg2	Mus musculus gamma-aminobutyric acid (GABA-A) receptor, subunit gamma 2 (Gabrg2), transcript variant 2, mRNA.	14406	-0.177982	0.0371328
A430005L14Rik	Mus musculus RIKEN cDNA hypothetical protein LOC97159 mRNA.	97159	-0.180248	0.0454487
Hsp90ab1	Mus musculus heat shock protein 90kDa alpha (cytosolic), class B member 1 (Hsp90ab1), mRNA.	15516	-0.180839	0.0174743
Efha1	Mus musculus EF hand domain family A1 (Efha1), mRNA.	68514	-0.181084	0.00888331
Atp6v0d1	Mus musculus ATPase, H+ transporting, lysosomal V0 subunit D1 (Atp6v0d1), mRNA.	11972	-0.181794	0.037275
Ikzf5	Mus musculus IKAROS family zinc finger 5 (Ikzf5), mRNA.	67143	-0.18191	0.0204067
Gpm6a	Mus musculus glycoprotein m6a (Gpm6a), mRNA.	234267	-0.186964	0.0379699
Crls1	Mus musculus cardiolipin synthase 1 (Crls1), transcript variant 2, mRNA.	66586	-0.187431	0.0448081
Eif3i	Mus musculus eukaryotic translation initiation factor 3, subunit I (Eif3i), mRNA.	54709	-0.192553	0.0219644
Mlycd	Mus musculus malonyl-CoA decarboxylase (Mlycd), nuclear gene encoding mitochondrial protein, mRNA.	56690	-0.193622	0.0118227
Terf2	Mus musculus telomeric repeat binding factor 2 (Terf2), mRNA.	21750	-0.194495	0.00444192
Atg12	Mus musculus autophagy-related 12 (yeast) (Atg12), mRNA.	67526	-0.195706	0.0414542
Txndc13	Mus musculus thioredoxin domain containing 13 (Txndc13), mRNA. XM_902134 XM_902137 XM_925631 XM_925632 XM_925633	52837	-0.197539	0.0112212
Ppp1cb	protein phosphatase 1	19046	-0.198352	0.017774
Dock4	Mus musculus dedicator of cytokinesis 4 (Dock4), mRNA.	238130	-0.202326	0.0256614
Glrx3	Mus musculus glutaredoxin 3 (Glrx3), mRNA.	30926	-0.203613	0.00209949
Ptp4a2	Mus musculus protein tyrosine phosphatase 4a2 (Ptp4a2), mRNA.	19244	-0.204363	0.00599124
Tm2d2	Mus musculus TM2 domain containing 2 (Tm2d2), mRNA.	69742	-0.206489	0.0392072
Ube2q1	Mus musculus ubiquitin-conjugating enzyme E2Q (putative) 1 (Ube2q1), mRNA.	70093	-0.207498	0.00633082
Dcakd	Mus musculus dephospho-CoA kinase domain containing (Dcakd), mRNA.	68087	-0.208957	0.0436753
Nmt1	Mus musculus N-myristoyltransferase 1 (Nmt1), mRNA.	18107	-0.209295	0.0254564
Slc7a14	Mus musculus solute carrier family 7 (cationic amino acid transporter, y+ system), member 14 (Slc7a14), mRNA.	241919	-0.209913	0.033764
Ythdf2	Mus musculus YTH domain family 2 (Ythdf2), mRNA.	213541	-0.212936	0.0167648
Frmpd4	Mus musculus FERM and PDZ domain containing 4 (Frmpd4), mRNA.	333605	-0.215853	0.00621518
4833439L19Rik	Mus musculus RIKEN cDNA hypothetical protein LOC97820), mRNA.	97820	-0.218627	0.0330299
Ppid	Mus musculus peptidylprolyl isomerase D (cyclophilin D)	67738	-0.222502	0.0288512
Vps29	Mus musculus vacuolar protein sorting 29 (S. pombe) (Vps29), mRNA.	56433	-0.223407	0.0353973
Eif4a1	Mus musculus eukaryotic translation initiation factor 4A1 (Eif4a1), mRNA.	13681	-0.223517	0.0445677
Strap	Mus musculus serine/threonine kinase receptor associated protein (Strap), mRNA.	20901	-0.231571	0.046431
Psmd7	Mus musculus proteasome (prosome, macropain) 26S subunit, non-ATPase, 7 (Psmd7), mRNA.	17463	-0.232398	0.0266087
Rbbp7	Mus musculus retinoblastoma binding protein 7 (Rbbp7), mRNA.	245688	-0.236302	0.0444763
1110003E01Rik	Mus musculus Serine/arginine repetitive matrix 4 mRNA.	68552	-0.240631	0.0226841
Enoph1	Mus musculus enolase-phosphatase 1 (Enoph1), mRNA.	67870	-0.242644	0.0293299
Dcun1d5	Mus musculus DCN1, defective in cullin neddylation 1, domain containing 5 (S. cerevisiae) (Dcun1d5), mRNA.	76863	-0.248442	0.00951134
Mdh1	Mus musculus malate dehydrogenase 1, NAD (soluble) (Mdh1), mRNA.	17449	-0.257841	0.0071463
Zfp277	Mus musculus zinc finger protein 277 (Zfp277), transcript variant 2, mRNA.	246196	-0.262782	0.0136582
Atxn10	Mus musculus ataxin 10 (Atxn10), mRNA.	54138	-0.267264	0.0224114
Pdcd10	Mus musculus programmed cell death 10 (Pdcd10), mRNA.	56426	-0.269769	0.00811351
Slc24a3	Mus musculus solute carrier family 24 (sodium/potassium/calcium exchanger), member 3 (Slc24a3), mRNA.	94249	-0.270353	0.0229318
Abi1	Mus musculus abl-interactor 1 (Abi1), transcript variant 1, mRNA.	11308	-0.271863	0.0348606
Paip2	Mus musculus polyadenylate-binding protein-interacting protein 2 (Paip2), mRNA.	67869	-0.274405	0.00835851
Tpi1	Mus musculus triosephosphate isomerase 1 (Tpi1), mRNA.	21991	-0.282553	0.0228213
Actb	Mus musculus actin, beta, cytoplasmic (Actb), mRNA.	11461	-0.29548	0.013774
Fam134a	Mus musculus family with sequence similarity 134, member A (Fam134a), mRNA.	227298	-0.322069	0.000145906
Sumo1	Mus musculus SMT3 suppressor of mif two 3 homolog 1 (yeast) (Sumo1), mRNA.	22218	-0.329419	0.0246678
Arl6ip5	Mus musculus ADP-ribosylation factor-like 6 interacting protein 5 (Arl6ip5), mRNA.	65106	-0.360368	0.0222519
Atp6v1a	Mus musculus ATPase, H+ transporting, lysosomal V1 subunit A (Atp6v1a), mRNA.	11964	-0.470267	0.000313388
